# Supplementary material for: Dereplication of Cytochalasans and Octaketides in Cytotoxic Extracts of Endophytic Fungi from Casearia arborea (Salicaceae)
Source: Metabolites. 2022 Sep 26;12(10):903. doi: 10.3390/metabo12100903 (PMC9611219; doi:10.3390/metabo12100903)
Supplement: Supplementary file 1 [file metabolites-12-00903-s001.zip]

Archive with 1 entries (1 files):
- metabolites-1925523-supplementary.pdf
